# Supplementary material for: The Effect of Dietary Interventions on Chronic Inflammatory Diseases in Relation to the Microbiome: A Systematic Review
Source: Nutrients. 2021 Sep 15;13(9):3208. doi: 10.3390/nu13093208 (PMC8464906; doi:10.3390/nu13093208)
Supplement: Supplementary file 1 [file nutrients-13-03208-s001.zip]

Archive with 1 entries (1 files):
- nutrients-1375577-supplementary.pdf
